# Supplementary material for: Transcriptomic and Functional Screens Reveal MicroRNAs That Modulate Prostate Cancer Metastasis
Source: Front Oncol. 2020 Mar 13;10:292. doi: 10.3389/fonc.2020.00292 (PMC7082744; doi:10.3389/fonc.2020.00292)
Supplement: Supplementary file 1 [file Data_Sheet_1.zip]

Archive with 3 entries (3 files):
- supplementary_tables.pdf
- Supp_table_4.CSV
- Supp_table_5.CSV
