# Supplementary material for: Transcriptomic and Functional Screens Reveal MicroRNAs That Modulate Prostate Cancer Metastasis
Source: Front Oncol. 2020 Mar 13;10:292. doi: 10.3389/fonc.2020.00292 (PMC7082744; doi:10.3389/fonc.2020.00292)
Supplement: Supplementary file 1 [file Data_Sheet_1.zip › Supp_table_4.CSV]

miRs differentially expressed between ARCaPE and ARCaPM
	mir	baseMean	log2FoldChange	lfcSE	stat	pvalue	padj
1	hsa-mir-100-5p	469962.64289207	-6.64829806784629	0.222076344017061	-29.9369935022684	6.49786938154617E-197	7.63499652331675E-194
2	hsa-mir-372-3p	3319.15609178895	9.39133058737794	0.381482164543405	24.6180069745027	8.10398533220446E-134	4.76109138267012E-131
3	hsa-mir-582-3p	1745.39792576311	-7.13135628476136	0.306033386709621	-23.3025434297726	4.17769205731465E-120	1.63626272244824E-117
4	hsa-mir-125b-1-3p	719.75846925812	-6.6458673731868	0.333618798332217	-19.9205422668325	2.70050543312838E-88	7.93273470981463E-86
5	hsa-mir-194-5p	2590.10953721321	3.57293307304748	0.203405750602076	17.5655460205609	4.52321063761395E-69	1.06295449983928E-66
6	hsa-mir-192-5p	32576.9363059708	3.50200415155267	0.230525857619675	15.1913724027017	4.03384847784459E-52	7.89961993577898E-50
7	hsa-mir-200a-3p	3196.8208389584	-3.48636725749833	0.233057943411208	-14.959229479456	1.35586777620823E-50	2.27592091006381E-48
8	hsa-mir-200a-5p	1029.07556234093	-3.65053820793098	0.247662284176412	-14.7399844109113	3.5686712409313E-49	5.24148588511785E-47
9	hsa-mir-1-3p	14835.9572769468	-2.66891185832058	0.203052757936387	-13.1439330617549	1.84387992342513E-39	2.40728767780503E-37
10	hsa-mir-200b-3p	16455.6020921547	-2.92566058972007	0.228950428769694	-12.77857659163	2.15986174877246E-37	2.53783755480764E-35
11	hsa-mir-379-5p	292.381039457622	-5.06406348553408	0.405800371460634	-12.4791987432306	9.69574188148317E-36	1.03568151915843E-33
12	hsa-mir-429	499.532106987046	-3.81417994946389	0.312590813913491	-12.2018299313154	3.03916146412378E-34	2.97584560028786E-32
13	hsa-mir-409-3p	226.252938612905	-3.13823825470329	0.27355959907283	-11.4718630431528	1.82683303802882E-30	1.53323487120276E-28
14	hsa-mir-194-3p	125.414815413758	4.44856025476329	0.387762788064888	11.4723753585629	1.81604768968677E-30	1.53323487120276E-28
15	hsa-mir-146a-5p	54121.4337410253	-2.30914688641309	0.204983820994347	-11.2650202109208	1.95307127605773E-29	1.52990583291189E-27
16	hsa-mir-1247-5p	196.967711712487	-3.24992964387207	0.290156650683923	-11.200603660856	4.04964546079198E-29	2.97395838526911E-27
17	hsa-mir-1247-3p	236.320100591669	-5.4726827317832	0.496949459899862	-11.0125539383542	3.32443937036308E-28	2.29777427069213E-26
18	hsa-mir-381-3p	1007.75892725147	-2.79667681546103	0.260049846519247	-10.7543874872237	5.65081820091373E-27	3.68872854781869E-25
19	hsa-mir-150-5p	93.7187656119645	5.74394978637882	0.538610434491677	10.6643863886517	1.49381805231559E-26	9.23808532353064E-25
20	hsa-mir-582-5p	95.5421366216161	-5.95344065938018	0.57649253202572	-10.3270039569473	5.31962036726512E-25	3.12527696576826E-23
21	hsa-mir-675-5p	96.5474041887156	4.94729498801613	0.488842970510897	10.1204175705864	4.48498063040461E-24	2.50945344796448E-22
22	hsa-mir-147b	1488.17136953216	-3.83585523131194	0.4174672416293	-9.18839815153228	3.98734583223529E-20	2.12960516039839E-18
23	hsa-mir-135a-5p	689.813837236474	2.0440825431741	0.222942957567022	9.16863472827842	4.79047519816996E-20	2.44730798167379E-18
24	hsa-mir-133a-3p	291.403861409801	-2.21156097659457	0.245643496302593	-9.00313262871933	2.19367092687076E-19	1.07398472461381E-17
25	hsa-mir-370-3p	67.5011259889727	-4.41149027055734	0.506497555990097	-8.70979576976199	3.04422778484667E-18	1.43078705887793E-16
26	hsa-mir-134-5p	82.0249454765052	-3.45405830371338	0.40065716715664	-8.62098219339475	6.63822333652672E-18	2.99996631554573E-16
27	hsa-mir-411-5p	80.9984858256863	-3.96188726927595	0.460656779863586	-8.60051874293303	7.93565868193699E-18	3.45348109306517E-16
28	hsa-mir-371a-5p	123.987092209252	10.4906425865317	1.22102821046057	8.59164636546331	8.57319073173018E-18	3.59767825349391E-16
29	hsa-mir-148a-3p	75336.9673116736	1.96677555048411	0.231100798769055	8.51046625957169	1.73235312504724E-17	7.01901697217418E-16
30	hsa-mir-146a-3p	339.343200833804	-2.15774110677475	0.254073719132542	-8.49257890246067	2.02101508374032E-17	7.91564241131625E-16
31	hsa-mir-543	68.6366959004916	-3.87741122997248	0.460610111309757	-8.41798982429403	3.82999042566661E-17	1.45168991940589E-15
32	hsa-mir-126-5p	449.929392428849	-3.08738383100762	0.371933399387528	-8.30090504399898	1.03321251152687E-16	3.79382719076272E-15
33	hsa-mir-200b-5p	65.8491025585098	-3.47511919093762	0.430221608828391	-8.07750963602527	6.61028075067486E-16	2.35366057031605E-14
34	hsa-mir-126-3p	6284.16850201033	-2.38842548657107	0.299372683268532	-7.97810094259234	1.4860184741812E-15	5.13550502106737E-14
35	hsa-mir-654-3p	64.8731274329652	-4.64253117070771	0.591866507330322	-7.84388221534674	4.36826854260667E-15	1.46649015358938E-13
36	hsa-mir-495-3p	58.5385680553697	-3.90130497868186	0.498615877605098	-7.82426945050411	5.10613363449498E-15	1.666585283481E-13
37	hsa-mir-155-5p	17161.7263265859	-2.08886198231515	0.268267246850622	-7.78649651359892	6.88928206806241E-15	2.18781254864144E-13
38	hsa-let-7a-2-3p	65.2537984583561	-6.98485193153766	0.899922643376429	-7.76161371529793	8.38554833555872E-15	2.59289981428461E-13
39	hsa-mir-125b-5p	21312.6603065052	-1.65009537698742	0.213901430892495	-7.7142792832309	1.21667789083754E-14	3.66563210701055E-13
40	hsa-mir-323a-3p	71.9155953096317	-4.17712816101868	0.546766694991	-7.6396901992859	2.17745026330597E-14	6.39626014846127E-13
41	hsa-mir-629-5p	401.939202526036	2.05505203190309	0.26998966381118	7.61159521032742	2.70733349865728E-14	7.75882161200563E-13
42	hsa-mir-192-3p	37.611064011463	4.04829743801613	0.539293538578027	7.50666779485326	6.06513817896898E-14	1.69679460959251E-12
43	hsa-mir-181a-2-3p	6999.23550195699	-1.72088947303012	0.238956942252187	-7.20167180250384	5.94787207967561E-13	1.62529062642299E-11
44	hsa-mir-215-5p	219.816349184992	1.99515956911371	0.279465153917002	7.13920694995213	9.38709160625941E-13	2.50678014485337E-11
45	hsa-mir-373-3p	38.0393506680416	8.78405756904948	1.24109446318327	7.07767041883285	1.46597861233195E-12	3.82783304331121E-11
46	hsa-mir-148a-5p	315.757155528076	1.90804603071944	0.271393618220889	7.03054862980037	2.05723006354641E-12	5.25488114058051E-11
47	hsa-mir-200c-3p	147.07719030279	1.94120554060387	0.276974089058762	7.00861783569952	2.40683870647967E-12	6.01709676619917E-11
48	hsa-mir-889-3p	50.6003852680772	-4.03603058352357	0.587183937116166	-6.87353711231562	6.26292059680567E-12	1.53311077109305E-10
49	hsa-mir-135a-3p	409.092095663635	1.59512248526589	0.232797349194865	6.85197873078304	7.2835387932586E-12	1.74656287389364E-10
50	hsa-mir-221-3p	32221.4026118553	-1.45638726952909	0.216772317969538	-6.718511307951	1.83590498531972E-11	4.31437671550134E-10
51	hsa-mir-3675-5p	56.249916253096	-2.9873125390177	0.457731879737445	-6.52633707910232	6.73975515694147E-11	1.55278672733455E-09
52	hsa-mir-382-3p	43.7690037705006	-4.17112069861097	0.642875612169566	-6.48822356868437	8.68543340329891E-11	1.96257389401466E-09
53	hsa-mir-409-5p	36.5983057555451	-3.29310163519628	0.518206947364322	-6.35480024331107	2.08697642336364E-10	4.62678735368355E-09
54	hsa-mir-335-5p	186.543950069668	1.68943961622241	0.266365247297947	6.34256770866458	2.25966842832378E-10	4.916871117186E-09
55	hsa-mir-363-3p	192.627259435568	1.87443302479965	0.297819545181258	6.29385497066296	3.09677177149563E-10	6.61583060274066E-09
56	hsa-mir-371a-3p	37.9456146730263	7.81554374113743	1.2458219372955	6.27340353157039	3.53239822745011E-10	7.41172842366764E-09
57	hsa-mir-3617-5p	49.1756125742307	-2.82944628594908	0.453121384612428	-6.24434507404504	4.25579512408495E-10	8.77291100140319E-09
58	hsa-mir-5680	444.683652621565	-1.80213178255954	0.289171862617601	-6.23204403860921	4.6038800154478E-10	9.32682589336407E-09
59	hsa-mir-4439	20.4932126321375	-7.76765283988887	1.27842225255099	-6.0759681117793	1.23241900616956E-09	2.45439378347328E-08
60	hsa-mir-323b-3p	27.7017885117865	-4.2594555948666	0.70384563972665	-6.05168996503386	1.4333412787259E-09	2.80696000417154E-08
61	hsa-mir-10a-5p	632351.353407315	1.16349543701118	0.194220794521135	5.99058118302862	2.09092467411158E-09	4.02760080669033E-08
62	hsa-mir-302b-3p	13119.2157307692	1.44806470679529	0.242395661824319	5.97397121671592	2.31546671993056E-09	4.3881828966426E-08
63	hsa-mir-95-3p	440.243060892949	-2.1599320399343	0.368008050858175	-5.86925213972208	4.37765262194391E-09	8.16466957267316E-08
64	hsa-mir-100-3p	17.3253932967689	-7.52154339780001	1.28269176911643	-5.86387437644599	4.52189644171372E-09	8.30191924845878E-08
65	hsa-let-7b-5p	12807.5639112232	-1.28052789934603	0.219318747025328	-5.83866138537689	5.2621895063255E-09	9.51241949220378E-08
66	hsa-mir-9-5p	962.498585052504	1.22964311138253	0.211888202717386	5.80326368156802	6.50363925353708E-09	1.15784486710698E-07
67	hsa-mir-302d-3p	5395.86667350787	1.36013936920252	0.237712341136226	5.72178694089368	1.05409445349657E-08	1.8485984818783E-07
68	hsa-mir-365a-5p	149.254471035133	1.79846615924854	0.325056070564045	5.53278748533383	3.15181256662542E-08	5.44614671438951E-07
69	hsa-mir-769-5p	7362.86622601676	-1.28172920159328	0.2326673734289	-5.50884802928744	3.61189553374712E-08	6.15069166978676E-07
70	hsa-mir-494-3p	49.0902776104691	-2.73817564365626	0.497387808964623	-5.50511209624564	3.68933444147935E-08	6.19281138391177E-07
71	hsa-mir-203b-3p	103.439141270454	1.63405555807423	0.304337025290536	5.36923023583565	7.9073419085213E-08	1.30860940035388E-06
72	hsa-mir-758-3p	18.8953305824332	-4.77223409592281	0.892683016016797	-5.34594476460053	8.99466370839941E-08	1.46787914685685E-06
73	hsa-mir-1293	36.0806623980653	2.29062073766998	0.429770017334171	5.32987562017126	9.82800518901851E-08	1.58190494480777E-06
74	hsa-mir-135b-5p	6043.93302354449	1.15915107306775	0.218134245220933	5.31393441636699	1.07283243775666E-07	1.70348393832984E-06
75	hsa-mir-181b-2-3p	90.1541897117244	-2.33678890658572	0.441879686897839	-5.28829221137286	1.23463633783066E-07	1.93426359593471E-06
76	hsa-mir-5100	339.638621588013	-1.4566647069071	0.278263408820154	-5.23484102018086	1.65126930908889E-07	2.55294926076243E-06
77	hsa-mir-369-3p	18.6988306389784	-4.40407802555638	0.854947316214666	-5.15128586525743	2.58706497987597E-07	3.94779396279775E-06
78	hsa-mir-654-5p	21.2767655706194	-3.08295747839054	0.601854628638297	-5.12242879209181	3.01625016708425E-07	4.54371018759486E-06
79	hsa-mir-302a-3p	3514.67968238417	1.09820290109724	0.215435108622573	5.09760413759309	3.43979195233583E-07	5.11614625822101E-06
80	hsa-mir-320b	345.985820395087	-1.78161852740533	0.35517554878716	-5.01616322826595	5.27135491115073E-07	7.74230252575263E-06
81	hsa-mir-138-5p	17.450768631897	4.13680859244462	0.830874544663523	4.97886067037941	6.39596639872914E-07	9.27809940556387E-06
82	hsa-mir-217	9.0296383191098	6.70617209205194	1.36532953977545	4.91176078498591	9.02621335691508E-07	1.29339032858234E-05
83	hsa-mir-4286	155.789253187433	-3.06806304848447	0.627406402635835	-4.89007290265933	1.00798638946678E-06	1.42696868388369E-05
84	hsa-mir-625-3p	1281.98230190892	1.22613716873789	0.251229097407617	4.88055397002241	1.0578825757261E-06	1.47977622199782E-05
85	hsa-mir-4301	41.0504321081055	2.42578429704515	0.500335113323422	4.84831912142273	1.24511987972537E-06	1.72119512785566E-05
86	hsa-mir-487b-3p	15.2499897776685	-3.56894424041738	0.741610778973737	-4.81242228619734	1.49111863087751E-06	2.03728417590822E-05
87	hsa-mir-133a-5p	19.7406538478671	-3.39250911590218	0.714238464908946	-4.74982695917206	2.03590782088151E-06	2.74964562015606E-05
88	hsa-mir-3919	14.669859117862	-3.73188737666587	0.789279589766521	-4.7282197906192	2.26496930355121E-06	3.02424878599167E-05
89	hsa-mir-369-5p	8.48429087523015	-6.50183912758594	1.40721662991616	-4.62035410139613	3.83085656594341E-06	5.05759153368934E-05
90	hsa-let-7b-3p	190.74268323031	-1.41644674036851	0.307405152972092	-4.6077521039379	4.07045534508794E-06	5.25580772580036E-05
91	hsa-mir-199b-3p	171.524607513992	-1.46593928723513	0.320667180375777	-4.57152891517384	4.84178461456807E-06	6.12286297384961E-05
92	hsa-mir-33a-3p	64.0416208508279	-2.77697224854498	0.607474612977599	-4.57133876744803	4.84618090696182E-06	6.12286297384961E-05
93	hsa-mir-410-3p	8.04689898339202	-6.4261563884713	1.41463023736529	-4.54264034426399	5.55539870273844E-06	6.94424837842305E-05
94	hsa-mir-4677-3p	108.707147649389	-1.47045730158517	0.324117903311413	-4.53679752510418	5.71148928715011E-06	7.06421043410672E-05
95	hsa-mir-675-3p	15.7106680734886	2.91482324397048	0.650661835490179	4.4797821002896	7.47192781276905E-06	9.14532831250379E-05
96	hsa-mir-484	684.966475191173	1.40917758504089	0.316882693089646	4.44700078537339	8.70775196093812E-06	0.000105480500558
97	hsa-mir-1185-1-3p	17.7783911376953	-2.9532199793496	0.668799494107601	-4.41570307000631	1.00682210741534E-05	0.00012071591594
98	hsa-mir-320d	30.7137262252338	-4.17768638449472	0.948920777367345	-4.40256603515961	1.06978013584136E-05	0.000126968854506
99	hsa-mir-539-3p	14.6276274433555	-3.27661634894938	0.746692841482998	-4.38817163753938	1.1430755272514E-05	0.000134311374452
100	hsa-mir-3675-3p	36.7739342112767	-1.79129711717703	0.41366453098751	-4.33031353425638	1.4889718433144E-05	0.000173221971871
101	hsa-mir-653-5p	870.846027451018	-1.3458567616813	0.311280990035802	-4.32360730260628	1.53498425973067E-05	0.000176824167175
102	hsa-mir-150-3p	9.41637856241968	5.78718375378894	1.34428382551203	4.30503115782461	1.66962234779749E-05	0.000190466627055
103	hsa-mir-411-3p	11.7087986754824	-4.46282581109107	1.0432998835184	-4.27760597081706	1.88914032539497E-05	0.000211403798318
104	hsa-mir-30b-5p	4471.40855369243	-1.03332280822601	0.242854292846202	-4.25490855490211	2.09134468515926E-05	0.000231823585383
105	hsa-mir-143-3p	64.9619394572233	1.59922945298631	0.379897508970405	4.20963395448558	2.55784755070678E-05	0.000278284340007
106	hsa-mir-1254	221.526814942447	1.57957639378438	0.375120294685059	4.21085293481801	2.54408329683397E-05	0.000278284340007
107	hsa-mir-181c-3p	390.755126264981	-1.21504920773821	0.290018244587047	-4.18956127904403	2.79494299409402E-05	0.000301289726428
108	hsa-mir-6500-3p	40.2564693074829	-1.86935238814541	0.447129109861257	-4.18078883015571	2.90499554115701E-05	0.000310306341896
109	hsa-mir-3924	10.9788328468766	-4.95436587798629	1.1861753123544	-4.1767568641709	2.95694795096298E-05	0.00031301025607
110	hsa-mir-6501-5p	56.8837985744397	1.66483136614415	0.400404449178652	4.15787429325325	3.21222693413943E-05	0.000336997022108
111	hsa-mir-181a-3p	2809.44354903725	-1.06728285496636	0.258645787059544	-4.12642659716184	3.68443530413516E-05	0.000383116060386
112	hsa-mir-326	103.272337401937	-1.25456575078128	0.304967248781771	-4.11377207156768	3.89245782453452E-05	0.000401196310862
113	hsa-mir-1271-5p	25.2378350354048	2.31957851896878	0.564872110879532	4.10637819480429	4.01911242587095E-05	0.000410648443513
114	hsa-mir-3178	15.3270413696498	-5.4857830579245	1.34391566046239	-4.08193997533823	4.46613329156184E-05	0.000448521933127
115	hsa-mir-151b	109.271227643379	-1.62950815747998	0.40195983437556	-4.05390792344067	5.0369048415152E-05	0.000501556202439
116	hsa-mir-222-5p	72.5205673549197	-1.52808261173732	0.377950130542796	-4.04307999455576	5.27536122877611E-05	0.000520886507883
117	hsa-mir-4664-3p	49.6963405808397	1.54699021465399	0.384487524376601	4.02351212087373	5.73366318300584E-05	0.000561421186669
118	hsa-mir-590-3p	194.14633897502	-1.57210699077378	0.393179406267683	-3.99844693214543	6.37594722240854E-05	0.000614076884125
119	hsa-mir-24-3p	38442.0946189133	-1.15280102342523	0.288536359534684	-3.99534057088793	6.46013184965584E-05	0.000617126416532
120	hsa-mir-218-5p	9.7595533925683	-4.78726712385638	1.20211581742214	-3.98236763419547	6.82321270064265E-05	0.00064138199386
121	hsa-mir-193a-3p	207.477355582265	-1.31217509264698	0.330443295539069	-3.97095389847858	7.15854320079168E-05	0.000667562560391
122	hsa-mir-320c	44.4262301243388	-2.36773297173659	0.601479248154951	-3.9365164783318	8.26729459187586E-05	0.000764887491768
123	hsa-mir-15b-5p	1161.60346040674	-1.37990264211939	0.35216337504309	-3.91835931817312	8.91537385630035E-05	0.000818403459465
124	hsa-mir-653-3p	108.600940432438	-1.31231511083337	0.335713679197989	-3.90903079662544	9.26671513756494E-05	0.00084406126253
125	hsa-mir-335-3p	1459.66299605223	1.17548500691459	0.303295567668219	3.87570783164387	0.000106315190708	0.000960925762166
126	hsa-mir-361-3p	14190.7362673409	1.13935665557369	0.298681290402429	3.81462345377768	0.000136390740709	0.001223352063614
127	hsa-mir-424-5p	1580.79682246563	-1.24498415985448	0.326717911792709	-3.81057822334632	0.000138642133616	0.00123412505302
128	hsa-mir-372-5p	4.76051239560432	5.79439157254236	1.52665425006374	3.79548386433957	0.00014735577932	0.001301827373693
129	hsa-mir-485-3p	12.6877618003891	-2.86488335135694	0.756420724359047	-3.7874204911354	0.000152219371677	0.001324872309036
130	hsa-mir-4773	8.84935126415625	-4.68362393866643	1.23723957030347	-3.78554327802305	0.000153373137987	0.00132509880246
131	hsa-mir-133b	10.3319770032708	-3.21157106054722	0.867997909287571	-3.6999755715808	0.000215620221314	0.001796835177614
132	hsa-mir-20b-5p	186.833112363149	1.18184689743637	0.319357190314746	3.7007054585857	0.000215000918731	0.001796835177614
133	hsa-mir-485-5p	13.3144146498734	-2.62583967391256	0.711683517991951	-3.68961709457807	0.000224591836581	0.001858418366078
134	hsa-mir-181b-3p	151.282325047538	-1.35479873993527	0.369437547202176	-3.66719287250425	0.000245227824805	0.00200346858804
135	hsa-mir-486-5p	236.890531009555	1.16285106346639	0.319590092466999	3.6385704403101	0.000274155645232	0.002221606090675
136	hsa-mir-425-5p	10174.7153366546	1.43620885324932	0.395569221988377	3.63073963649153	0.00028261016908	0.002274431155263
137	hsa-mir-153-3p	162.117877115493	-1.05101171127074	0.294553056761419	-3.56815754291097	0.000359500333625	0.002854141162228
138	hsa-mir-3159	190.233942839964	1.42164687726733	0.39918542755319	3.56136967719821	0.000368925215204	0.002909309582983
139	hsa-mir-1260a	55.0377047876224	-2.29501960300555	0.650265719322033	-3.52935659194574	0.000416571408904	0.003263142703085
140	hsa-mir-15b-3p	469.382103404605	-1.22065296579747	0.346674849085178	-3.5210312170571	0.000429872006437	0.003345030513662
141	hsa-mir-3614-5p	97.9235210435709	1.04687021312493	0.298569549577174	3.50628593775716	0.000454406778834	0.00348972526229
142	hsa-mir-1268b	228.528607207604	-1.952385726476	0.558854630864928	-3.49354844470795	0.000476646493788	0.003636750845462
143	hsa-mir-299-3p	5.82357575879052	-4.95511504330443	1.42229922017997	-3.48387665056684	0.000494207197742	0.00372997917682
144	hsa-mir-4484	20.4094397880881	-2.53668668832865	0.730256166177937	-3.47369430867709	0.000513345519739	0.003841917106331
145	hsa-mir-33a-5p	32.8473722520463	-1.94163861863357	0.570979565992766	-3.40053958893893	0.000672529966817	0.00492728937497
146	hsa-mir-376c-3p	8.18414149092123	-3.86687258837957	1.14038733471248	-3.39084140157916	0.000696784104363	0.005053835324857
147	hsa-mir-655-3p	7.39621935472711	-3.74713162858834	1.1060893580343	-3.38772957299543	0.000704737115553	0.005080160188804
148	hsa-mir-377-3p	7.318466457624	-3.7041447236098	1.09446810302116	-3.38442455598742	0.00071327617926	0.005099689501098
149	hsa-mir-516a-5p	3.74262643045638	5.44022363181966	1.60794969969246	3.3833294865257	0.000716126610792	0.005099689501098
150	hsa-mir-4697-3p	13.1318539910496	2.30955124351829	0.683436066274475	3.37932303764424	0.000726645709635	0.005143425956753
151	hsa-mir-224-5p	20.5270504169554	1.91910036766381	0.572220396501728	3.35377833330696	0.000797161956182	0.005608774242599
152	hsa-mir-449c-5p	688.517319341812	1.52784628023676	0.458240740462187	3.33415636221204	0.000855585465537	0.005984005488129
153	hsa-mir-29c-3p	150.36947464904	-1.11247458639955	0.334357900305	-3.32719695088633	0.000877243482646	0.006099178059817
154	hsa-mir-663a	58.7856594081926	1.97724457579698	0.601010667345759	3.28986602605421	0.001002350953122	0.006887499239289
155	hsa-mir-483-5p	41.2607873793771	1.27561284600669	0.388124518228076	3.28660722551183	0.001014021606244	0.006927182484514
156	hsa-mir-1266-5p	42.2872628689858	1.33370774150632	0.407639818025319	3.27177984713819	0.001068727612355	0.007216982439752
157	hsa-mir-6827-5p	11.1190429156642	2.34789051718596	0.722240033676902	3.25084515909887	0.001150625054368	0.007725625365042
158	hsa-mir-2355-3p	11.1511058010138	-2.33245103880714	0.718353671319723	-3.24693967878257	0.001166531108506	0.007787920752811
159	hsa-mir-629-3p	6.81789492325438	3.30956274500992	1.04428225967055	3.16922241507198	0.001528473814133	0.010089644559588
160	hsa-mir-3611	17.1683785921979	-1.96183348536275	0.621389918706678	-3.15716979999609	0.001593085499525	0.010457404815316
161	hsa-mir-556-3p	11.6451430482359	2.35576889575045	0.747011615591844	3.15359071610153	0.001612750949597	0.010527679809871
162	hsa-mir-4521	4838.8658592903	1.71445105331751	0.545904675694159	3.14056854548361	0.00168620243124	0.01094634174976
163	hsa-mir-4724-5p	11.864679889497	2.06965734879776	0.661031556280964	3.13095090413214	0.001742412870768	0.011187623623785
164	hsa-mir-501-5p	553.664577247295	1.40012996807222	0.449382581562737	3.11567476247798	0.001835245646813	0.011719639320683
165	hsa-mir-4640-3p	5.96729814843756	3.50952612441176	1.13461587495482	3.0931403322305	0.00198050458488	0.012511252081902
166	hsa-mir-4324	17.929165051742	-1.71299099238865	0.566092350097858	-3.02599212318014	0.002478187586127	0.015165991738014
167	hsa-mir-1301-3p	244.966238261558	1.03067272166487	0.341094413915473	3.021664030887	0.002513893953431	0.015304794794201
168	hsa-mir-1273f	84.0745275867997	1.16603155793403	0.386369982348146	3.0179144633533	0.002545207338465	0.015415559910804
169	hsa-mir-556-5p	6.50674135108046	3.34812547927583	1.1134536401419	3.00697340111002	0.002638628498112	0.015738012615645
170	hsa-mir-548f-3p	104.329680894498	1.03300040743458	0.343513349631649	3.007162337482	0.002636988999655	0.015738012615645
171	hsa-mir-27a-3p	49158.1359855961	-1.12323885611536	0.37503470491119	-2.99502643730356	0.002744210556124	0.016203253283644
172	hsa-mir-2116-3p	9.84066648371262	-2.87483489605056	0.959453872755605	-2.996324239949	0.002732557113036	0.016203253283644
173	hsa-mir-615-5p	19.9617214894806	1.69577766838367	0.571555595170533	2.9669513914525	0.003007685054725	0.01758223850399
174	hsa-mir-4461	230.371784779893	1.10048184988617	0.376541937856467	2.92260101531017	0.003471210032762	0.019993489159289
175	hsa-mir-182-5p	323168.631594166	1.1768838980731	0.405057267105874	2.90547533311007	0.00366695751117	0.020915898425363
176	hsa-mir-1273g-3p	286.229997674659	1.54373763465603	0.532492540124049	2.89907842520461	0.003742612680886	0.021244299034013
177	hsa-mir-1303	2535.47833550635	1.58552756489193	0.548409275808319	2.89113921815959	0.003838480386043	0.021683723334617
178	hsa-mir-1273e	313.150486339386	1.19719331596464	0.416624819750835	2.87355255666387	0.004058835398507	0.02271015044403
179	hsa-mir-4791	14522.6311567405	1.21918691530895	0.426583507466968	2.85802637459761	0.004262849579257	0.023738617325244
180	hsa-mir-362-5p	2044.8174002009	1.33462491254447	0.467895312586362	2.85240069016107	0.004339036805831	0.02404890682477
181	hsa-mir-4459	58.2826865083276	1.41103500346479	0.497112161513255	2.83846405843194	0.004533122426961	0.024868813999838
182	hsa-mir-329-3p	6.22315182128596	-3.08737306342332	1.08815867156838	-2.83724528792611	0.004550463838268	0.024868813999838
183	hsa-mir-7704	18.3161445832968	-2.24729996769801	0.798871452679646	-2.81309334581918	0.00490674049775	0.026142826743
184	hsa-mir-1260b	396.055666449826	-2.63600975134475	0.937275684503635	-2.81241666131639	0.004917076349109	0.026142826743
185	hsa-mir-452-5p	8.9362912829753	2.11975614106988	0.755802109610763	2.80464438259051	0.005037212154004	0.026660920184479
186	hsa-mir-377-5p	2.52660477237381	-4.7505126964677	1.69707597232636	-2.7992339611972	0.005122400760826	0.026788990107768
187	hsa-mir-487a-3p	2.52031461417411	-4.733936945588	1.6954056444114	-2.79221492578638	0.005234857222452	0.027216624939737
188	hsa-mir-302d-5p	26.5952742100624	1.28234181902141	0.460669469569451	2.78364837205275	0.005375127163395	0.027700764986792
189	hsa-mir-5091	12.6874768627226	-2.518575347061	0.909696137132334	-2.76858969083939	0.005629948715775	0.028862328776015
190	hsa-mir-211-5p	2.35293626351737	4.77334716449021	1.7301091381135	2.75898615835012	0.005798099077457	0.02949249530741
191	hsa-mir-27b-3p	25975.5208991009	-1.02117049616935	0.372155968367235	-2.74393153131345	0.006070819853613	0.030746609172391
192	hsa-mir-379-3p	5.82502191280121	-3.45827480110488	1.27611442295998	-2.71000369471831	0.006728245863937	0.033929995236593
193	hsa-mir-1307-5p	281.588077631173	-1.03331060073922	0.384951742375553	-2.68426009546707	0.007269053136061	0.036191260317255
194	hsa-mir-3074-5p	31.1858062930742	-1.2600174760815	0.47463662834503	-2.65469919688869	0.007937915739525	0.039189289890513
195	hsa-mir-567	94.7609982125425	1.75187441405763	0.662186514547598	2.64559059354221	0.008154844749061	0.040091809958772
196	hsa-mir-590-5p	11.2132273754704	-1.90694277759486	0.724258329175041	-2.63295940243717	0.008464446428704	0.041268566612974
197	hsa-mir-4330	9.33077651789838	2.15990067125407	0.827239907258187	2.61097252719936	0.009028514640591	0.043656397953475
198	hsa-mir-657	5.0459386881397	3.8148215147509	1.46803865000167	2.59858384160837	0.009360918219116	0.045078192243694
199	hsa-mir-3605-3p	45.9082686367561	-1.09931173738333	0.425478175309734	-2.58370887433432	0.00977442612433	0.04649777609752
200	hsa-mir-4423-5p	3.20608087146094	-4.04417368600641	1.57801511821301	-2.56282315633715	0.010382491670527	0.048993685593854
