# Supplementary material for: Transcriptomic and Functional Screens Reveal MicroRNAs That Modulate Prostate Cancer Metastasis
Source: Front Oncol. 2020 Mar 13;10:292. doi: 10.3389/fonc.2020.00292 (PMC7082744; doi:10.3389/fonc.2020.00292)
Supplement: Supplementary file 1 [file Data_Sheet_1.zip › Supp_table_5.CSV]

Experimentally validated targets from miRTarBase
	miRTarBase ID	miRNA	Species (miRNA)	Target Gene	Target Gene (Entrez Gene ID)	Species (Target Gene)	Experiments	Support Type	References (PMID)
1	MIRT000131	hsa-miR-222-3p	Homo sapiens	CDKN1B	1027	Homo sapiens	Luciferase reporter assay//Western blot//Western blot;Other//Northern blot	Functional MTI	17569667
2	MIRT000134	hsa-miR-222-3p	Homo sapiens	BCL2L11	10018	Homo sapiens	PAR-CLIP	Functional MTI (Weak)	23446348
3	MIRT000137	hsa-miR-221-3p	Homo sapiens	CDKN1B	1027	Homo sapiens	Luciferase reporter assay//Western blot//Northern blot;Western blot	Functional MTI	17569667
4	MIRT000140	hsa-miR-221-3p	Homo sapiens	BCL2L11	10018	Homo sapiens	CLASH	Functional MTI (Weak)	23622248
5	MIRT000223	hsa-miR-195-5p	Homo sapiens	E2F3	1871	Homo sapiens	Immunohistochemistry//Luciferase reporter assay//Northern blot//qRT-PCR//Western blot//Reporter assay;Western blot;qRT-PCR;Other	Functional MTI	19441017
6	MIRT000224	hsa-miR-195-5p	Homo sapiens	CDK6	1021	Homo sapiens	Reporter assay;Western blot;qRT-PCR;Other	Functional MTI	19441017
7	MIRT000225	hsa-miR-195-5p	Homo sapiens	CCND1	595	Homo sapiens	Luciferase reporter assay//Western blot	Functional MTI	22217655
8	MIRT000430	hsa-miR-101-3p	Homo sapiens	APP	351	Homo sapiens	qRT-PCR//Luciferase reporter assay//Western blot	Functional MTI	20395292
9	MIRT000575	hsa-miR-145-5p	Homo sapiens	CDKN1A	1026	Homo sapiens	qRT-PCR//Luciferase reporter assay//Western blot	Non-Functional MTI	20190813
10	MIRT000785	hsa-miR-195-5p	Homo sapiens	BCL2L11	10018	Homo sapiens	Microarray//Northern blot	Functional MTI (Weak)	16331254
11	MIRT003900	hsa-miR-130a-3p	Homo sapiens	APP	351	Homo sapiens	Luciferase reporter assay	Non-Functional MTI	19110058
12	MIRT004027	hsa-miR-101-3p	Homo sapiens	ARID1A	8289	Homo sapiens	Western blot	Non-Functional MTI	19008416
13	MIRT004290	hsa-miR-145-5p	Homo sapiens	MYC	4609	Homo sapiens	qRT-PCR//Luciferase reporter assay//Western blot	Functional MTI	19202062
14	MIRT005320	hsa-miR-221-3p	Homo sapiens	ESR1	2099	Homo sapiens	Luciferase reporter assay//qRT-PCR//Western blot	Functional MTI	18790736
15	MIRT005321	hsa-miR-222-3p	Homo sapiens	ESR1	2099	Homo sapiens	Luciferase reporter assay//qRT-PCR//Western blot	Functional MTI	18790736
16	MIRT006122	hsa-let-7e-5p	Homo sapiens	CCND1	595	Homo sapiens	Luciferase reporter assay//qRT-PCR//Western blot	Functional MTI	21969366
17	MIRT006258	hsa-miR-130a-3p	Homo sapiens	DICER1	23405	Homo sapiens	Luciferase reporter assay	Functional MTI	22350415
18	MIRT006356	hsa-miR-130a-3p	Homo sapiens	ESR1	2099	Homo sapiens	GFP reporter assay	Functional MTI	21712254
19	MIRT006376	hsa-miR-221-3p	Homo sapiens	DICER1	23405	Homo sapiens	Luciferase reporter assay	Functional MTI	21761362
20	MIRT006377	hsa-miR-222-3p	Homo sapiens	DICER1	23405	Homo sapiens	Luciferase reporter assay	Functional MTI	21761362
21	MIRT006774	hsa-miR-145-5p	Homo sapiens	ESR1	2099	Homo sapiens	Luciferase reporter assay	Functional MTI	19730444
22	MIRT024159	hsa-miR-221-3p	Homo sapiens	E2F3	1871	Homo sapiens	Sequencing	Functional MTI (Weak)	20371350
23	MIRT024162	hsa-miR-221-3p	Homo sapiens	ARID1A	8289	Homo sapiens	Sequencing	Functional MTI (Weak)	20371350
24	MIRT024172	hsa-miR-221-3p	Homo sapiens	NUFIP2	57532	Homo sapiens	Sequencing	Functional MTI (Weak)	20371350
25	MIRT027324	hsa-miR-101-3p	Homo sapiens	FZD6	8323	Homo sapiens	Sequencing//PAR-CLIP	Functional MTI (Weak)	20371350
26	MIRT027334	hsa-miR-101-3p	Homo sapiens	E2F3	1871	Homo sapiens	Sequencing	Functional MTI (Weak)	20371350
27	MIRT027378	hsa-miR-101-3p	Homo sapiens	NUFIP2	57532	Homo sapiens	Sequencing	Functional MTI (Weak)	20371350
28	MIRT046755	hsa-miR-222-3p	Homo sapiens	APP	351	Homo sapiens	CLASH	Functional MTI (Weak)	23622248
29	MIRT051431	hsa-let-7e-5p	Homo sapiens	AGO2	27161	Homo sapiens	CLASH	Functional MTI (Weak)	23622248
30	MIRT051608	hsa-let-7e-5p	Homo sapiens	ARID1A	8289	Homo sapiens	CLASH	Functional MTI (Weak)	23622248
31	MIRT051651	hsa-let-7e-5p	Homo sapiens	UBN2	254048	Homo sapiens	CLASH	Functional MTI (Weak)	23622248
32	MIRT053194	hsa-miR-195-5p	Homo sapiens	DICER1	23405	Homo sapiens	qRT-PCR//Western blot	Functional MTI	23671264
33	MIRT053199	hsa-miR-148a-3p	Homo sapiens	MYC	4609	Homo sapiens	Immunoblot//Microarray//qRT-PCR	Functional MTI (Weak)	23389829
34	MIRT053475	hsa-miR-148a-3p	Homo sapiens	CDKN1B	1027	Homo sapiens	In situ hybridization//Luciferase reporter assay//Northern blot//Western blot	Functional MTI	21552422
35	MIRT054379	hsa-miR-145-5p	Homo sapiens	CDK6	1021	Homo sapiens	Immunohistochemistry//Luciferase reporter assay//qRT-PCR//Western blot	Functional MTI	24510775
36	MIRT054876	hsa-miR-214-3p	Homo sapiens	BCL2L11	10018	Homo sapiens	Luciferase reporter assay//qRT-PCR//Western blot	Functional MTI	24465927
37	MIRT084562	hsa-miR-148a-3p	Homo sapiens	BCL2L11	10018	Homo sapiens	Immunoblot//Luciferase reporter assay//qRT-PCR	Functional MTI	24425048
38	MIRT102616	hsa-miR-101-3p	Homo sapiens	UBN2	254048	Homo sapiens	PAR-CLIP	Functional MTI (Weak)	20371350
39	MIRT102617	hsa-miR-130a-3p	Homo sapiens	UBN2	254048	Homo sapiens	PAR-CLIP	Functional MTI (Weak)	23446348
40	MIRT102635	hsa-miR-195-5p	Homo sapiens	UBN2	254048	Homo sapiens	HITS-CLIP	Functional MTI (Weak)	22473208
41	MIRT123859	hsa-miR-130a-3p	Homo sapiens	FZD6	8323	Homo sapiens	PAR-CLIP	Functional MTI (Weak)	23592263
42	MIRT145303	hsa-miR-145-5p	Homo sapiens	NUFIP2	57532	Homo sapiens	PAR-CLIP	Functional MTI (Weak)	23592263
43	MIRT168685	hsa-miR-195-5p	Homo sapiens	CDKN1A	1026	Homo sapiens	HITS-CLIP	Functional MTI (Weak)	22473208
44	MIRT179012	hsa-miR-195-5p	Homo sapiens	PAFAH1B2	5049	Homo sapiens	PAR-CLIP	Functional MTI (Weak)	20371350
45	MIRT179067	hsa-miR-130a-3p	Homo sapiens	PAFAH1B2	5049	Homo sapiens	PAR-CLIP	Functional MTI (Weak)	22012620
46	MIRT218815	hsa-let-7e-5p	Homo sapiens	CDKN1A	1026	Homo sapiens	PAR-CLIP	Functional MTI (Weak)	21572407
47	MIRT218854	hsa-miR-101-3p	Homo sapiens	CDKN1A	1026	Homo sapiens	PAR-CLIP	Functional MTI (Weak)	23592263
48	MIRT223692	hsa-miR-195-5p	Homo sapiens	FZD6	8323	Homo sapiens	PAR-CLIP	Functional MTI (Weak)	24398324
49	MIRT241310	hsa-miR-145-5p	Homo sapiens	DDX6	1656	Homo sapiens	Immunofluorescence//Luciferase reporter assay//qRT-PCR//Western blot	Functional MTI	23932921
50	MIRT245860	hsa-miR-214-3p	Homo sapiens	PAFAH1B2	5049	Homo sapiens	PAR-CLIP	Functional MTI (Weak)	23446348
51	MIRT264769	hsa-miR-221-3p	Homo sapiens	PAFAH1B2	5049	Homo sapiens	PAR-CLIP	Functional MTI (Weak)	21572407
52	MIRT264770	hsa-miR-222-3p	Homo sapiens	PAFAH1B2	5049	Homo sapiens	PAR-CLIP	Functional MTI (Weak)	21572407
53	MIRT274774	hsa-miR-222-3p	Homo sapiens	ARID1A	8289	Homo sapiens	Luciferase reporter assay	Functional MTI	26909602
54	MIRT393091	hsa-miR-214-3p	Homo sapiens	CDK6	1021	Homo sapiens	PAR-CLIP	Functional MTI (Weak)	23446348
55	MIRT438350	hsa-miR-145-5p	Homo sapiens	E2F3	1871	Homo sapiens	ChIP-seq//Immunohistochemistry//Luciferase reporter assay//qRT-PCR//Western blot	Functional MTI	25762621
56	MIRT439102	hsa-miR-222-3p	Homo sapiens	MYC	4609	Homo sapiens	TRAP	Functional MTI (Weak)	24510096
57	MIRT439135	hsa-let-7e-5p	Homo sapiens	MYC	4609	Homo sapiens	TRAP	Functional MTI (Weak)	24510096
58	MIRT464591	hsa-miR-222-3p	Homo sapiens	UBN2	254048	Homo sapiens	PAR-CLIP	Functional MTI (Weak)	23592263
59	MIRT464592	hsa-miR-221-3p	Homo sapiens	UBN2	254048	Homo sapiens	PAR-CLIP	Functional MTI (Weak)	23592263
60	MIRT476652	hsa-miR-145-5p	Homo sapiens	FZD6	8323	Homo sapiens	PAR-CLIP	Functional MTI (Weak)	23592263
61	MIRT477806	hsa-miR-222-3p	Homo sapiens	DYRK3	8444	Homo sapiens	PAR-CLIP	Functional MTI (Weak)	23592263
62	MIRT477807	hsa-miR-221-3p	Homo sapiens	DYRK3	8444	Homo sapiens	PAR-CLIP	Functional MTI (Weak)	23592263
63	MIRT477846	hsa-miR-195-5p	Homo sapiens	DYRK3	8444	Homo sapiens	PAR-CLIP	Functional MTI (Weak)	23592263
64	MIRT478191	hsa-miR-222-3p	Homo sapiens	DDX6	1656	Homo sapiens	PAR-CLIP	Functional MTI (Weak)	23592263
65	MIRT478192	hsa-miR-221-3p	Homo sapiens	DDX6	1656	Homo sapiens	PAR-CLIP	Functional MTI (Weak)	23592263
66	MIRT478215	hsa-miR-148a-3p	Homo sapiens	DDX6	1656	Homo sapiens	PAR-CLIP	Functional MTI (Weak)	23592263
67	MIRT479793	hsa-miR-145-3p	Homo sapiens	CCND1	595	Homo sapiens	PAR-CLIP	Functional MTI (Weak)	23592263
68	MIRT480914	hsa-miR-101-3p	Homo sapiens	BCL2L11	10018	Homo sapiens	PAR-CLIP	Functional MTI (Weak)	23592263
69	MIRT481489	hsa-miR-222-3p	Homo sapiens	ARL6IP1	23204	Homo sapiens	PAR-CLIP	Functional MTI (Weak)	23592263
70	MIRT481490	hsa-miR-221-3p	Homo sapiens	ARL6IP1	23204	Homo sapiens	PAR-CLIP	Functional MTI (Weak)	23592263
71	MIRT482366	hsa-miR-214-3p	Homo sapiens	AGO2	27161	Homo sapiens	PAR-CLIP	Functional MTI (Weak)	23592263
72	MIRT482372	hsa-miR-195-5p	Homo sapiens	AGO2	27161	Homo sapiens	PAR-CLIP	Functional MTI (Weak)	23592263
73	MIRT485643	hsa-miR-101-3p	Homo sapiens	DICER1	23405	Homo sapiens	PAR-CLIP	Functional MTI (Weak)	23592263
74	MIRT485645	hsa-miR-148a-3p	Homo sapiens	DICER1	23405	Homo sapiens	PAR-CLIP	Functional MTI (Weak)	23592263
75	MIRT503176	hsa-miR-148a-3p	Homo sapiens	AGO2	27161	Homo sapiens	PAR-CLIP	Functional MTI (Weak)	24398324
76	MIRT513859	hsa-miR-195-5p	Homo sapiens	JARID2	3720	Homo sapiens	PAR-CLIP	Functional MTI (Weak)	23446348
77	MIRT522092	hsa-miR-214-3p	Homo sapiens	NUFIP2	57532	Homo sapiens	PAR-CLIP	Functional MTI (Weak)	23446348
78	MIRT522101	hsa-miR-195-5p	Homo sapiens	NUFIP2	57532	Homo sapiens	HITS-CLIP	Functional MTI (Weak)	22473208
79	MIRT543080	hsa-miR-195-5p	Homo sapiens	APP	351	Homo sapiens	PAR-CLIP	Functional MTI (Weak)	21572407
80	MIRT559693	hsa-miR-222-3p	Homo sapiens	AGO2	27161	Homo sapiens	PAR-CLIP	Functional MTI (Weak)	21572407
81	MIRT559694	hsa-miR-221-3p	Homo sapiens	AGO2	27161	Homo sapiens	PAR-CLIP	Functional MTI (Weak)	21572407
82	MIRT562519	hsa-miR-222-3p	Homo sapiens	CDK6	1021	Homo sapiens	PAR-CLIP	Functional MTI (Weak)	20371350
83	MIRT562520	hsa-miR-221-3p	Homo sapiens	CDK6	1021	Homo sapiens	PAR-CLIP	Functional MTI (Weak)	20371350
84	MIRT660842	hsa-miR-145-3p	Homo sapiens	AGO2	27161	Homo sapiens	HITS-CLIP	Functional MTI (Weak)	23824327
85	MIRT702579	hsa-miR-221-5p	Homo sapiens	JARID2	3720	Homo sapiens	HITS-CLIP	Functional MTI (Weak)	23313552
86	MIRT702589	hsa-miR-148a-3p	Homo sapiens	JARID2	3720	Homo sapiens	HITS-CLIP	Functional MTI (Weak)	23313552
87	MIRT702592	hsa-miR-130a-3p	Homo sapiens	JARID2	3720	Homo sapiens	HITS-CLIP	Functional MTI (Weak)	23313552
88	MIRT731172	hsa-miR-130a-3p	Homo sapiens	MYC	4609	Homo sapiens	Luciferase reporter assay	Functional MTI	25544755
89	MIRT733230	hsa-miR-221-5p	Homo sapiens	CDKN1B	1027	Homo sapiens	Co-immunoprecipitation//Chromatin immunoprecipitation//qRT-PCR//Western blot	Functional MTI	26153983
90	MIRT734413	hsa-miR-101-3p	Homo sapiens	CCND1	595	Homo sapiens	Western blot	Functional MTI	26286725
91	MIRT735673	hsa-let-7e-5p	Homo sapiens	DYRK3	8444	Homo sapiens	PAR-CLIP	Functional MTI (Weak)	26701625
92	MIRT737291	hsa-miR-130a-3p	Homo sapiens	DDX6	1656	Homo sapiens	PAR-CLIP	Functional MTI (Weak)	26701625
93	MIRT737665	hsa-miR-148a-3p	Homo sapiens	CDKN1A	1026	Homo sapiens	PAR-CLIP	Functional MTI (Weak)	26701625
94	MIRT762478	hsa-miR-130a-3p	Homo sapiens	ARL6IP1	23204	Homo sapiens	PAR-CLIP	Functional MTI (Weak)	27292025
95	MIRT762747	hsa-miR-148a-3p	Homo sapiens	ARL6IP1	23204	Homo sapiens	PAR-CLIP	Functional MTI (Weak)	27292025
